# Supplementary material for: What Activities in Forests Are Beneficial for Human Health? A Systematic Review
Source: Int J Environ Res Public Health. 2022 Feb 25;19(5):2692. doi: 10.3390/ijerph19052692 (PMC8909949; doi:10.3390/ijerph19052692)
Supplement: Supplementary file 1 [file ijerph-19-02692-s001.zip]

Archive with 1 entries (1 files):
- ijerph-1563874-supplementary.pdf
